# Supplementary material for: Effects of Haloperidol on Cardiac Histamine H2 Receptors and β-Adrenoceptors in Isolated Mouse and Human Atrial Preparations
Source: NeuroSci. 2025 Sep 17;6(3):91. doi: 10.3390/neurosci6030091 (PMC12452768; doi:10.3390/neurosci6030091)
Supplement: Supplementary file 1 [file neurosci-06-00091-s001.zip]

Archive with 1 entries (1 files):
- neurosci-3805487-supplementary.pdf
